# Supplementary material for: Silver Complexes of Miconazole and Metronidazole: Potential Candidates for Melanoma Treatment
Source: Int J Mol Sci. 2024 May 7;25(10):5081. doi: 10.3390/ijms25105081 (PMC11121064; doi:10.3390/ijms25105081)
Supplement: Supplementary file 1 [file ijms-25-05081-s001.zip]

Archive with 1 entries (1 files):
- ijms-2981473-supplementary.pdf
